# Supplementary material for: Potassium aqua­terbium(III) oxalate sulfate
Source: Acta Crystallogr Sect E Struct Rep Online. 2009 Jun 6;65(Pt 7):i48. doi: 10.1107/S1600536809019679 (PMC2969189; doi:10.1107/S1600536809019679)
Supplement: Supplementary file 1 [file e-65-00i48-sup1.cif]

##############################################################################
###                                                                        ###
###        Electronic paper (Acta Crystallographica Section E)             ###
###                                                                        ###
##############################################################################
#                                                                            #
# This CIF contains the data in a paper accepted for publication in Acta     #
# Crystallographica Section E. It conforms to the requirements of Notes      #
# for Authors for Section E, and has been peer reviewed under the auspices   #
# of the IUCr Commission on Journals.                                        #
#                                                                            #
# Full details of the Crystallographic Information File format               #
# are given in the paper "The Crystallographic Information File (CIF):       #
# a New Standard Archive File for Crystallography" by S. R. Hall, F. H.      #
# Allen and I. D. Brown [Acta Cryst. (1991), A47, 655-685].                  #
#                                                                            #
# The current version of the core CIF dictionary is obtainable from          #
# ftp://ftp.iucr.org/pub/cif_core.dic. The current version number is 2.4.    #
#                                                                            #
# Software is freely available for graphical display of the structure(s) in  #
# this CIF.  For information consult the CIF home page http://www.iucr.org/  #
# cif/home.html                                                              #
#                                                                            #
# This file may be used for bona fide research purposes within the           #
# scientific community so long as proper attribution is given to the journal # 
# article from which it was obtained.                                        #
#                                                                            #
##############################################################################
                                             
data_I
_audit_creation_method     SHELXL-97
_chemical_name_systematic
;
Potassium aquaterbium(III) oxalate sulfate
;
_chemical_name_common     ?
_chemical_formula_sum     'C2 H2 K O9 S Tb'
_chemical_formula_structural     'K Tb (S O4)(C2 O4) H2 O'
_chemical_formula_iupac     'K Tb (C2 O4) (S O4) (H2 O)'
_chemical_formula_weight     400.14
_chemical_melting_point     ?
_symmetry_cell_setting     monoclinic
_symmetry_space_group_name_H-M     'P 21/c'
_symmetry_space_group_name_Hall     '-P 2ybc'
loop_
    _symmetry_equiv_pos_as_xyz
    'x, y, z'
    '-x, y+1/2, -z+1/2'
    '-x, -y, -z'
    'x, -y-1/2, z-1/2'
_cell_length_a     6.5274(13)
_cell_length_b     8.5072(17)
_cell_length_c     14.591(4)
_cell_angle_alpha     90.00
_cell_angle_beta     112.65(3)
_cell_angle_gamma     90.00
_cell_volume     747.7(3)
_cell_formula_units_Z     4
_cell_measurement_reflns_used     1317
_cell_measurement_theta_min     2.836
_cell_measurement_theta_max     27.234
_cell_measurement_temperature     113(2)
_exptl_crystal_description     block
_exptl_crystal_colour     colorless
_exptl_crystal_size_max     0.06
_exptl_crystal_size_mid     0.04
_exptl_crystal_size_min     0.02
_exptl_crystal_density_diffrn     3.554
_exptl_crystal_density_meas     ?
_exptl_crystal_density_method     'not measured'
_exptl_crystal_F_000     744
_exptl_absorpt_coefficient_mu     10.324
_exptl_absorpt_correction_type     multi-scan
_exptl_absorpt_process_details     '(SADABS; Sheldrick, 2003)'
_exptl_absorpt_correction_T_min     0.5763
_exptl_absorpt_correction_T_max     0.8201
_exptl_special_details
;
;
_diffrn_ambient_temperature     113(2)
_diffrn_radiation_type     MoK\a
_diffrn_radiation_wavelength     0.71073
_diffrn_radiation_source     'rotating anode'
_diffrn_radiation_monochromator     confocal
_diffrn_measurement_device_type     'Bruker SMART 1000 CCD'
_diffrn_measurement_method     \w
_diffrn_detector_area_resol_mean     ?
_diffrn_reflns_number     4812
_diffrn_reflns_av_R_equivalents     0.0569
_diffrn_reflns_av_sigmaI/netI     0.0477
_diffrn_reflns_theta_min     2.83
_diffrn_reflns_theta_max     25.01
_diffrn_reflns_theta_full     25.01
_diffrn_measured_fraction_theta_max     0.999
_diffrn_measured_fraction_theta_full     0.999
_diffrn_reflns_limit_h_min     -7
_diffrn_reflns_limit_h_max     7
_diffrn_reflns_limit_k_min     -9
_diffrn_reflns_limit_k_max     10
_diffrn_reflns_limit_l_min     -17
_diffrn_reflns_limit_l_max     17
_diffrn_standards_number     0
_diffrn_standards_interval_count     .
_diffrn_standards_interval_time     .
_diffrn_standards_decay_%     .
_refine_special_details
;
Refinement of <i>F</i>^2^ against ALL reflections. The weighted <i>R</i>-factor
<i>wR</i> and goodness of fit <i>S</i> are based on <i>F</i>^2^, conventional
<i>R</i>-factors <i>R</i> are based on <i>F</i>, with <i>F</i> set to zero for
negative <i>F</i>^2^. The threshold expression of <i>F</i>^2^ >
\s(<i>F</i>^2^) is used only for calculating <i>R</i>-factors(gt) <i>etc</i>.
and is not relevant to the choice of reflections for refinement.
<i>R</i>-factors based on <i>F</i>^2^ are statistically about twice as large
as those based on <i>F</i>, and <i>R</i>- factors based on ALL data will be
even larger.
;
_reflns_number_total     1317
_reflns_number_gt     1079
_reflns_threshold_expression     I>2\s(I)
_refine_ls_structure_factor_coef     Fsqd
_refine_ls_matrix_type     full
_refine_ls_R_factor_all     0.0319
_refine_ls_R_factor_gt     0.0233
_refine_ls_wR_factor_gt     0.0486
_refine_ls_wR_factor_ref     0.0506
_refine_ls_goodness_of_fit_ref     1.046
_refine_ls_restrained_S_all     1.040
_refine_ls_number_reflns     1317
_refine_ls_number_parameters     127
_refine_ls_number_restraints     24
_refine_ls_number_constraints     ?
_refine_ls_hydrogen_treatment     constr
_refine_ls_weighting_scheme     calc
_refine_ls_weighting_details
                 'calc w=1/[\s^2^(Fo^2^)+(0.0171P)^2^] where P=(Fo^2^+2Fc^2^)/3'
_atom_sites_solution_hydrogens     geom
_atom_sites_solution_primary     direct
_atom_sites_solution_secondary     difmap
_refine_ls_shift/su_max     0.001
_refine_ls_shift/su_mean     0.000
_refine_diff_density_max     0.915
_refine_diff_density_min     -0.781
_refine_ls_extinction_method     none
_refine_ls_extinction_coef     ?
loop_
    _atom_type_symbol
    _atom_type_description
    _atom_type_scat_dispersion_real
    _atom_type_scat_dispersion_imag
    _atom_type_scat_source
    'C' 'C' 0.0033 0.0016
                         'International Tables Vol C Tables 4.2.6.8 and 6.1.1.4'
    'H' 'H' 0.0000 0.0000
                         'International Tables Vol C Tables 4.2.6.8 and 6.1.1.4'
    'O' 'O' 0.0106 0.0060
                         'International Tables Vol C Tables 4.2.6.8 and 6.1.1.4'
    'S' 'S' 0.1246 0.1234
                         'International Tables Vol C Tables 4.2.6.8 and 6.1.1.4'
    'K' 'K' 0.2009 0.2494
                         'International Tables Vol C Tables 4.2.6.8 and 6.1.1.4'
    'Tb' 'Tb' -0.1723 4.1537
                         'International Tables Vol C Tables 4.2.6.8 and 6.1.1.4'
_computing_data_collection     'SMART (Bruker, 2001)'
_computing_cell_refinement     'SMART (Bruker, 2001)'
_computing_data_reduction     'SAINT (Bruker, 2001)'
_computing_structure_solution     'SHELXS97 (Sheldrick, 2008)'
_computing_structure_refinement     'SHELXL97 (Sheldrick, 2008)'
_computing_molecular_graphics     'DIAMOND (Brandenburg, 1998)'
_computing_publication_material     'SHELXTL (Sheldrick, 2008)'
loop_
    _atom_site_type_symbol
    _atom_site_label
    _atom_site_fract_x
    _atom_site_fract_y
    _atom_site_fract_z
    _atom_site_U_iso_or_equiv
    _atom_site_adp_type
    _atom_site_calc_flag
    _atom_site_refinement_flags
    _atom_site_occupancy
    _atom_site_disorder_assembly
    _atom_site_disorder_group
    Tb Tb1 0.33208(4) 0.24112(3) 0.086605(17) 0.00425(11) Uani d . 1 . .
    K K1 0.9670(2) -0.15405(14) 0.19899(9) 0.0144(3) Uani d . 1 . .
    S S1 0.7406(2) 0.16467(15) -0.02448(9) 0.0057(3) Uani d . 1 . .
    O O1 0.2682(6) 0.1255(4) 0.2251(3) 0.0079(8) Uani d . 1 . .
    O O2 0.6044(6) 0.4446(4) 0.1557(2) 0.0074(8) Uani d . 1 . .
    O O3 0.2189(6) 0.4466(4) 0.1717(2) 0.0079(8) Uani d . 1 . .
    O O4 0.6523(6) 0.1083(4) 0.1984(3) 0.0065(8) Uani d U 1 . .
    O O5 0.5568(7) 0.2364(4) -0.0040(3) 0.0077(8) Uani d . 1 . .
    O O6 0.7540(6) -0.0053(4) -0.0015(3) 0.0080(8) Uani d . 1 . .
    O O7 0.9493(7) 0.2388(4) 0.0409(3) 0.0096(9) Uani d . 1 . .
    O O8 0.7035(7) 0.1876(5) -0.1285(3) 0.0119(9) Uani d . 1 . .
    O O9 0.1774(6) 0.4070(4) -0.0544(3) 0.0072(8) Uani d U 1 . .
    H H9A 0.285(8) 0.475(6) -0.063(5) 0.04(2) Uiso d D 1 . .
    H H9B 0.047(6) 0.448(9) -0.107(5) 0.13(4) Uiso d D 1 . .
    C C1 0.4137(9) 0.0364(6) 0.2801(4) 0.0043(11) Uani d U 1 . .
    C C2 0.3644(9) 0.5312(6) 0.2329(4) 0.0052(11) Uani d U 1 . .
loop_
    _atom_site_aniso_label
    _atom_site_aniso_U_11
    _atom_site_aniso_U_22
    _atom_site_aniso_U_33
    _atom_site_aniso_U_12
    _atom_site_aniso_U_13
    _atom_site_aniso_U_23
    Tb1 0.00438(17) 0.00457(17) 0.00411(16) 0.00031(11) 0.00197(12) 0.00024(10)
    K1 0.0141(8) 0.0162(7) 0.0164(7) -0.0038(6) 0.0099(6) -0.0061(5)
    S1 0.0054(8) 0.0063(7) 0.0061(7) -0.0002(6) 0.0029(6) -0.0010(5)
    O1 0.006(2) 0.009(2) 0.010(2) 0.0033(17) 0.0045(18) 0.0001(15)
    O2 0.010(2) 0.0070(19) 0.008(2) -0.0028(17) 0.0067(18) -0.0041(16)
    O3 0.008(2) 0.009(2) 0.006(2) -0.0019(17) 0.0013(18) -0.0020(15)
    O4 0.0068(12) 0.0062(11) 0.0066(11) -0.0001(9) 0.0028(9) -0.0002(8)
    O5 0.011(2) 0.0047(19) 0.013(2) 0.0011(16) 0.0096(18) -0.0002(14)
    O6 0.011(2) 0.0035(19) 0.010(2) -0.0010(17) 0.0048(17) -0.0014(14)
    O7 0.008(2) 0.009(2) 0.012(2) 0.0002(17) 0.0041(18) 0.0008(16)
    O8 0.016(3) 0.014(2) 0.008(2) -0.0015(19) 0.0071(19) 0.0010(16)
    O9 0.0063(12) 0.0077(12) 0.0083(11) -0.0003(9) 0.0036(9) 0.0017(8)
    C1 0.0048(14) 0.0036(14) 0.0043(13) 0.0005(9) 0.0015(10) -0.0011(9)
    C2 0.0052(14) 0.0046(14) 0.0057(14) 0.0003(9) 0.0019(10) 0.0010(9)
_geom_special_details
;
All e.s.d.'s (except the e.s.d. in the dihedral angle between two l.s. planes)
are estimated using the full covariance matrix. The cell e.s.d.'s are taken
into account individually in the estimation of e.s.d.'s in distances, angles
and torsion angles; correlations between e.s.d.'s in cell parameters are only
used when they are defined by crystal symmetry. An approximate (isotropic)
treatment of cell e.s.d.'s is used for estimating e.s.d.'s involving l.s.
planes.
;
loop_
    _geom_bond_atom_site_label_1
    _geom_bond_atom_site_label_2
    _geom_bond_site_symmetry_2
    _geom_bond_distance
    _geom_bond_publ_flag
    Tb1 O6 3_655 2.311(4) ?
    Tb1 O5 . 2.323(3) ?
    Tb1 O7 1_455 2.325(4) ?
    Tb1 O9 . 2.375(4) ?
    Tb1 O4 . 2.382(4) ?
    Tb1 O2 . 2.406(4) ?
    Tb1 O3 . 2.419(3) ?
    Tb1 O1 . 2.423(3) ?
    K1 O8 3_755 2.733(4) ?
    K1 O3 2_645 2.744(3) ?
    K1 O1 2_645 2.900(3) ?
    K1 O9 3_655 2.903(4) ?
    K1 O2 2_745 2.909(4) ?
    K1 O6 . 2.992(4) ?
    K1 O1 1_655 3.016(4) ?
    K1 O4 . 3.032(4) ?
    K1 O4 2_745 3.105(4) ?
    K1 C2 2_645 3.132(5) n
    K1 C1 1_655 3.141(6) n
    K1 S1 3_755 3.7251(18) n
    S1 O8 . 1.455(4) ?
    S1 O7 . 1.470(4) ?
    S1 O5 . 1.476(3) ?
    S1 O6 . 1.480(4) ?
    O1 C1 . 1.238(6) ?
    O1 K1 2_655 2.900(3) ?
    O1 K1 1_455 3.016(4) ?
    O2 C1 2_655 1.261(5) ?
    O2 K1 2_755 2.909(4) ?
    O3 C2 . 1.250(6) ?
    O3 K1 2_655 2.744(3) ?
    O4 C2 2_645 1.238(6) ?
    O4 K1 2_755 3.105(4) ?
    O6 Tb1 3_655 2.311(4) ?
    O7 Tb1 1_655 2.325(4) ?
    O8 K1 3_755 2.733(4) ?
    O9 K1 3_655 2.903(4) ?
    O9 H9A . 0.96(6) ?
    O9 H9B . 0.97(6) ?
    C1 O2 2_645 1.261(5) ?
    C1 C2 2_645 1.532(7) ?
    C2 O4 2_655 1.238(6) n
    C2 C1 2_655 1.532(7) n
loop_
    _geom_angle_atom_site_label_1
    _geom_angle_atom_site_label_2
    _geom_angle_atom_site_label_3
    _geom_angle_site_symmetry_1
    _geom_angle_site_symmetry_3
    _geom_angle
    _geom_angle_publ_flag
    O6 Tb1 O5 3_655 . 75.84(12) ?
    O6 Tb1 O7 3_655 1_455 80.00(13) ?
    O5 Tb1 O7 . 1_455 132.93(13) ?
    O6 Tb1 O9 3_655 . 96.65(12) ?
    O5 Tb1 O9 . . 70.62(12) ?
    O7 Tb1 O9 1_455 . 72.86(12) ?
    O5 Tb1 O4 . . 78.58(12) ?
    O7 Tb1 O4 1_455 . 138.98(12) ?
    O9 Tb1 O4 . . 147.42(11) ?
    O6 Tb1 O2 3_655 . 146.78(11) ?
    O5 Tb1 O2 . . 74.00(11) ?
    O7 Tb1 O2 1_455 . 131.70(12) ?
    O9 Tb1 O2 . . 86.26(13) ?
    O4 Tb1 O2 . . 75.09(13) ?
    O6 Tb1 O3 3_655 . 147.54(12) ?
    O5 Tb1 O3 . . 133.59(11) ?
    O7 Tb1 O3 1_455 . 69.30(12) ?
    O4 Tb1 O3 . . 110.60(12) ?
    O2 Tb1 O3 . . 65.64(12) ?
    O6 Tb1 O1 3_655 . 90.64(12) ?
    O5 Tb1 O1 . . 144.76(13) ?
    O9 Tb1 O1 . . 144.20(12) ?
    O4 Tb1 O1 . . 67.90(12) ?
    O2 Tb1 O1 . . 106.20(11) ?
    O3 Tb1 O1 . . 71.38(11) ?
    O8 K1 O3 3_755 2_645 155.77(13) ?
    O8 K1 O1 3_755 2_645 133.26(11) ?
    O3 K1 O1 2_645 2_645 59.99(10) ?
    O8 K1 O9 3_755 3_655 74.43(11) ?
    O3 K1 O9 2_645 3_655 128.67(11) ?
    O1 K1 O9 2_645 3_655 74.15(10) ?
    O8 K1 O2 3_755 2_745 68.22(11) ?
    O3 K1 O2 2_645 2_745 87.98(11) ?
    O1 K1 O2 2_645 2_745 114.22(11) ?
    O9 K1 O2 3_655 2_745 134.04(11) ?
    O8 K1 O6 3_755 . 79.21(11) ?
    O3 K1 O6 2_645 . 112.22(11) ?
    O1 K1 O6 2_645 . 122.12(12) ?
    O9 K1 O6 3_655 . 72.82(10) ?
    O2 K1 O6 2_745 . 123.02(10) ?
    O8 K1 O1 3_755 1_655 63.92(11) ?
    O3 K1 O1 2_645 1_655 96.12(11) ?
    O1 K1 O1 2_645 1_655 151.31(6) ?
    O9 K1 O1 3_655 1_655 133.59(10) ?
    O2 K1 O1 2_745 1_655 44.18(10) ?
    O6 K1 O1 . 1_655 79.92(11) ?
    O8 K1 O4 3_755 . 134.96(11) ?
    O3 K1 O4 2_645 . 45.03(10) ?
    O1 K1 O4 2_645 . 91.10(10) ?
    O9 K1 O4 3_655 . 120.90(11) ?
    O2 K1 O4 2_745 . 104.49(11) ?
    O6 K1 O4 . . 68.10(9) ?
    O1 K1 O4 1_655 . 80.09(10) ?
    O8 K1 O4 3_755 2_745 60.90(11) ?
    O3 K1 O4 2_645 2_745 110.83(11) ?
    O1 K1 O4 2_645 2_745 80.67(10) ?
    O9 K1 O4 3_655 2_745 80.98(10) ?
    O2 K1 O4 2_745 2_745 57.98(10) ?
    O6 K1 O4 . 2_745 136.94(9) ?
    O1 K1 O4 1_655 2_745 95.21(11) ?
    O4 K1 O4 . 2_745 153.72(5) ?
    O8 S1 O7 . . 111.1(2) ?
    O8 S1 O5 . . 109.5(2) ?
    O7 S1 O5 . . 108.3(2) ?
    O8 S1 O6 . . 109.8(2) ?
    O7 S1 O6 . . 108.2(2) ?
    O5 S1 O6 . . 109.9(2) ?
    C1 O1 Tb1 . . 117.0(3) ?
    C1 O1 K1 . 2_655 122.4(3) ?
    Tb1 O1 K1 . 2_655 110.02(12) ?
    C1 O1 K1 . 1_455 84.2(3) ?
    Tb1 O1 K1 . 1_455 121.87(14) ?
    K1 O1 K1 2_655 1_455 98.21(10) ?
    C1 O2 Tb1 2_655 . 119.4(3) ?
    C1 O2 K1 2_655 2_755 88.6(3) ?
    Tb1 O2 K1 . 2_755 116.49(13) ?
    C2 O3 Tb1 . . 119.0(3) ?
    C2 O3 K1 . 2_655 96.0(3) ?
    Tb1 O3 K1 . 2_655 115.52(14) ?
    C2 O4 Tb1 2_645 . 118.6(3) ?
    C2 O4 K1 2_645 . 83.0(3) ?
    Tb1 O4 K1 . . 139.97(14) ?
    C2 O4 K1 2_645 2_755 105.0(3) ?
    Tb1 O4 K1 . 2_755 110.44(12) ?
    K1 O4 K1 . 2_755 93.58(10) ?
    S1 O5 Tb1 . . 149.7(2) ?
    S1 O6 Tb1 . 3_655 138.2(2) ?
    S1 O6 K1 . . 126.8(2) ?
    Tb1 O6 K1 3_655 . 94.79(12) ?
    S1 O7 Tb1 . 1_655 144.5(2) ?
    S1 O8 K1 . 3_755 122.7(2) ?
    Tb1 O9 K1 . 3_655 95.73(12) n
    Tb1 O9 H9A . . 113(4) n
    K1 O9 H9A 3_655 . 113(4) n
    Tb1 O9 H9B . . 149(4) ?
    K1 O9 H9B 3_655 . 75(6) ?
    H9A O9 H9B . . 97.7(13) ?
    O1 C1 O2 . 2_645 126.4(5) ?
    O1 C1 C2 . 2_645 117.6(4) ?
    O2 C1 C2 2_645 2_645 116.0(5) ?
    O4 C2 O3 2_655 . 127.1(5) ?
    O4 C2 C1 2_655 2_655 117.8(5) ?
    O3 C2 C1 . 2_655 115.0(4) ?
loop_
    _geom_hbond_atom_site_label_D
    _geom_hbond_atom_site_label_H
    _geom_hbond_atom_site_label_A
    _geom_hbond_site_symmetry_A
    _geom_hbond_distance_DH
    _geom_hbond_distance_HA
    _geom_hbond_distance_DA
    _geom_hbond_angle_DHA
    O9 H9A O2 3_665 0.96(6) 1.88(4) 2.731(4) 145(5)
    O9 H9B O3 3_565 0.96(6) 1.86(3) 2.787(5) 160(9)
    O9 H9B O7 3_665 0.97(6) 2.83(9) 3.149(5) 100(6)
data_global
_journal_date_recd_electronic     2009-04-22
_journal_date_accepted     2009-05-24
_journal_name_full     'Acta Crystallographica, Section E'
_journal_year     2009
_journal_volume     65
_journal_issue      7
_journal_page_first     i48
_journal_page_last     i48
_journal_paper_category     QI
_journal_coeditor_code     BR2105
_publ_contact_author_name     'Ya-GuangSun'
_publ_contact_author_address
;
'Laboratory of Coordination Chemistry
Shenyang Institute of Chemical Technology
Shenyang 110142
People's Republic of China'
;
_publ_contact_author_email     'yaguangsun@yahoo.com.cn'
_publ_contact_author_fax     '086(024)89388211'
_publ_contact_author_phone     '086(024)89388455'
_publ_section_title
;
Potassium aquaterbium(III) oxalate sulfate
;
loop_
    _publ_author_name
    _publ_author_footnote
    _publ_author_address
    'Sun, Ya-Guang' .
;
Laboratory of Coordination Chemistry
Shenyang Institute of Chemical Technology
Shenyang 110142
People's Republic of China
;
    'Guo, Mei-yan' .
;
Laboratory of Coordination Chemistry
Shenyang Institute of Chemical Technology
Shenyang 110142
People's Republic of China
;
    'Xiong, Gang' .
;
Laboratory of Coordination Chemistry
Shenyang Institute of Chemical Technology
Shenyang 110142
People's Republic of China
;
    'Jiang, Bing' .
;
Laboratory of Coordination Chemistry
Shenyang Institute of Chemical Technology
Shenyang 110142
People's Republic of China
;
    'Wang, Lei' .
;
Laboratory of Coordination Chemistry
Shenyang Institute of Chemical Technology
Shenyang 110142
People's Republic of China
;
