# Supplementary material for: Potassium aqua­terbium(III) oxalate sulfate
Source: Acta Crystallogr Sect E Struct Rep Online. 2009 Jun 6;65(Pt 7):i48. doi: 10.1107/S1600536809019679 (PMC2969189; doi:10.1107/S1600536809019679)
Supplement: Supplementary file 2 [file e-65-00i48-Isup2.hkl]

# 
# h,k,l, Fc-squared, Fo-squared, sigma(Fo-squared) and status flag 
# 
data_I
_shelx_title ' R90111F1 in P-1                  P21/c' 
_shelx_refln_list_code          4 
_shelx_F_calc_maximum      290.61 
_exptl_crystal_F_000       744.00 
_reflns_d_resolution_high  0.8404 
 
loop_ 
 _symmetry_equiv_pos_as_xyz 
 'x, y, z' 
 '-x, y+1/2, -z+1/2' 
 '-x, -y, -z' 
 'x, -y-1/2, z-1/2' 
 
_cell_length_a     6.5274 
_cell_length_b     8.5072 
_cell_length_c    14.5910 
_cell_angle_alpha  90.000 
_cell_angle_beta  112.650 
_cell_angle_gamma  90.000 
 
_shelx_F_squared_multiplier     1.000 
 
loop_ 
 _refln_index_h 
 _refln_index_k 
 _refln_index_l 
 _refln_F_squared_calc 
 _refln_F_squared_meas 
 _refln_F_squared_sigma 
 _refln_observed_status 
   1   0   0    14298.15    14350.21    705.67 o 
   2   0   0    30202.73    29727.20    743.54 o 
   3   0   0    74173.02    76932.94    932.60 o 
   4   0   0      317.04      131.73    148.09 o 
   5   0   0     2685.61     2681.34    227.35 o 
   6   0   0    10079.29    10572.09    345.05 o 
   7   0   0     1983.24     1954.17    296.25 o 
   1   1   0    23085.92    23084.51    529.05 o 
   2   1   0    14570.79    13353.73    340.08 o 
   3   1   0        6.40       41.04    206.20 o 
   4   1   0    21212.66    21853.72    694.54 o 
   5   1   0    19013.07    19348.56   1071.90 o 
   6   1   0      414.98      409.85    143.82 o 
   7   1   0    16297.31    16292.41    683.86 o 
   0   2   0    53128.54    45543.12   2093.66 o 
   1   2   0     4307.47     4178.54    123.34 o 
   2   2   0     3040.39     2446.03    137.77 o 
   3   2   0    45349.54    52010.54   2640.47 o 
   4   2   0     1902.39     2235.90    182.11 o 
   5   2   0    11491.08    10299.29   1739.89 o 
   6   2   0    16776.92    16497.31    342.28 o 
   7   2   0     1216.69      683.49    574.94 o 
   1   3   0    17465.63    15757.32    279.79 o 
   2   3   0    48420.09    49222.22   1186.73 o 
   3   3   0       22.10       15.24    221.25 o 
   4   3   0    23205.26    22908.69    573.09 o 
   5   3   0    26621.23    22878.98    760.99 o 
   6   3   0       27.29       58.20    134.04 o 
   0   4   0    29756.50    28366.38    424.96 o 
   1   4   0    17722.06    17439.98    258.68 o 
   2   4   0     4517.56     4288.52    113.98 o 
   3   4   0    19821.27    20259.77    529.32 o 
   4   4   0     8792.79     9010.44    353.47 o 
   5   4   0     4216.11     4057.39    173.03 o 
   6   4   0    11608.83    12318.33    531.80 o 
   1   5   0    30148.04    30308.23    756.50 o 
   2   5   0    20188.35    20748.42    688.62 o 
   3   5   0     6341.36     6138.22    166.06 o 
   4   5   0    10010.53     9754.77    442.08 o 
   5   5   0    12996.29    13548.44    693.30 o 
   6   5   0      989.72      642.63    259.57 o 
   0   6   0    15287.94    14939.43   1279.04 o 
   1   6   0    10417.67    10573.14    297.60 o 
   2   6   0     2620.68     2875.40    152.37 o 
   3   6   0    11038.38    10873.09    396.61 o 
   4   6   0    12848.18    12931.53    465.18 o 
   5   6   0     2746.26     2508.43    318.68 o 
   1   7   0    21339.33    22446.24    785.33 o 
   2   7   0    14777.05    14275.86    442.30 o 
   3   7   0     2199.98     2042.58    250.40 o 
   4   7   0    11157.93    11439.97    476.57 o 
   5   7   0     9208.48     8647.75   1064.24 o 
   0   8   0    16991.36    17215.83    837.08 o 
   1   8   0     2887.72     2840.63     85.94 o 
   2   8   0     2232.21     2283.23    125.02 o 
   3   8   0    13713.62    13840.30    479.33 o 
   4   8   0     2334.17     2360.73    453.18 o 
   1   9   0    10234.84    10603.37    490.90 o 
   2   9   0     8797.22     8657.29    410.81 o 
   3   9   0       46.56       72.77     58.92 o 
   0  10   0    18270.39    18569.95   1474.85 o 
   1  10   0     1421.05     1240.04    227.55 o 
  -7   1   1      218.00      108.71    135.75 o 
  -6   1   1     1708.83     1692.95    221.56 o 
  -5   1   1      581.36      811.10    213.94 o 
  -4   1   1      334.86      358.97     41.50 o 
  -3   1   1     1009.08     1296.72    148.03 o 
  -2   1   1     3853.36     3684.36    147.35 o 
  -1   1   1       57.24      -59.18     74.70 o 
   0   1   1     1815.51     2124.68     95.32 o 
   1   1   1       52.43      465.43   1178.94 o 
   2   1   1       27.21        5.64     55.44 o 
   3   1   1     1977.24     2202.74    175.04 o 
   4   1   1     2687.32     2787.13    146.81 o 
   5   1   1      533.91      313.18    145.73 o 
   6   1   1      243.25      247.36    331.85 o 
  -7   2   1      812.61      643.44    228.14 o 
  -6   2   1       13.89       80.55    115.16 o 
  -5   2   1        3.89       36.79    162.89 o 
  -4   2   1     3202.94     3436.93    369.09 o 
  -3   2   1     2896.06     2946.45    187.43 o 
  -2   2   1     1395.48     1236.20     65.50 o 
  -1   2   1       95.15      180.04     47.87 o 
   0   2   1      248.03      348.39     51.55 o 
   1   2   1    15808.50    16188.82    331.26 o 
   2   2   1     5093.30     5281.86    277.24 o 
   3   2   1     1518.48     1626.63     78.62 o 
   4   2   1      185.87      270.21    744.59 o 
   5   2   1     1892.84     1929.07    303.80 o 
   6   2   1      401.38      485.33    184.36 o 
  -7   3   1       38.91       59.94     61.09 o 
  -6   3   1      775.42      603.60    310.21 o 
  -5   3   1     1759.26     1578.37    151.48 o 
  -4   3   1      370.43      480.83    112.41 o 
  -3   3   1       24.16       -7.18     71.27 o 
  -2   3   1     2941.30     2881.48     76.49 o 
  -1   3   1      683.67      696.27     34.49 o 
   0   3   1    13878.03    13442.78    207.25 o 
   1   3   1     3285.81     3542.07     79.11 o 
   2   3   1        8.90       32.05     45.73 o 
   3   3   1    12608.37    12492.01    362.55 o 
   4   3   1      213.05      176.12     83.82 o 
   5   3   1       27.16      -47.40    269.97 o 
   6   3   1      648.18      454.08    285.99 o 
  -6   4   1      165.13       24.84    263.22 o 
  -5   4   1     1635.94     1482.75     94.07 o 
  -4   4   1      922.76      666.41    253.57 o 
  -3   4   1     1184.07     1171.46     89.86 o 
  -2   4   1      923.96      939.05     27.68 o 
  -1   4   1      882.43      958.34     70.68 o 
   0   4   1      537.43      510.69     30.07 o 
   1   4   1      736.43      758.02     39.60 o 
   2   4   1      764.50      746.22    186.37 o 
   3   4   1       12.73       92.89   1126.76 o 
   4   4   1       21.84      321.16    315.83 o 
   5   4   1     2722.35     2812.40    294.77 o 
   6   4   1      348.02      264.20     93.00 o 
  -6   5   1      115.04      148.93     84.73 o 
  -5   5   1     1405.37     1364.29    321.38 o 
  -4   5   1     1222.70     1247.84    264.27 o 
  -3   5   1      945.79     1021.50    203.93 o 
  -2   5   1     8232.48     8668.65    235.74 o 
  -1   5   1      173.68      195.28     62.49 o 
   0   5   1    10971.94    11384.95    295.43 o 
   1   5   1     1902.56     1847.43     98.14 o 
   2   5   1      219.06      205.62     32.07 o 
   3   5   1      899.16     1355.57    472.42 o 
   4   5   1      236.65      176.93    394.19 o 
   5   5   1       25.15     -119.28    312.79 o 
   6   5   1      458.77      185.91    145.51 o 
  -5   6   1     1624.32     1588.82    411.21 o 
  -4   6   1     1929.08     1909.45    220.00 o 
  -3   6   1     1193.07     1041.74    264.72 o 
  -2   6   1     4837.29     5084.56     91.47 o 
  -1   6   1     1146.49     1085.15     76.68 o 
   0   6   1      128.10      178.30     51.62 o 
   1   6   1     1624.80     1371.51    106.71 o 
   2   6   1      297.16      260.08     49.44 o 
   3   6   1      595.47      530.75    203.11 o 
   4   6   1      136.91      131.09    474.30 o 
   5   6   1     2142.32     1970.98    256.10 o 
  -5   7   1     2017.44     2269.09   1316.17 o 
  -4   7   1       39.79       24.28     48.38 o 
  -3   7   1     5098.65     4907.48    229.87 o 
  -2   7   1      341.76      678.29    254.22 o 
  -1   7   1       67.29       89.31     53.21 o 
   0   7   1      189.11      284.60    111.87 o 
   1   7   1     3261.18     3479.97    187.31 o 
   2   7   1      804.96      527.33    140.92 o 
   3   7   1      243.06      158.79     92.96 o 
   4   7   1     5317.45     5599.00    287.10 o 
  -4   8   1     1328.99     1296.53    195.27 o 
  -3   8   1     5799.25     5858.19    225.26 o 
  -2   8   1     1949.72     1893.05     90.82 o 
  -1   8   1     1442.29     1563.41    174.15 o 
   0   8   1     3761.83     3639.79    122.65 o 
   1   8   1     4528.35     4558.42    177.53 o 
   2   8   1     2883.26     3084.33    130.65 o 
   3   8   1       82.99      103.81     68.42 o 
   4   8   1     2697.23     2403.99    651.76 o 
  -3   9   1     1336.06     1372.86    183.83 o 
  -2   9   1      170.34      193.19     68.83 o 
  -1   9   1       83.26      105.70     65.03 o 
   0   9   1     2242.20     2263.14    272.78 o 
   1   9   1     3832.82     3525.55    140.84 o 
   2   9   1       14.49      -65.48     80.93 o 
   3   9   1     2630.93     2558.92    136.50 o 
  -1  10   1     7722.60     8082.11    748.44 o 
   0  10   1     4055.72     3792.24    260.01 o 
  -7   0   2     3778.99     3823.89    287.91 o 
  -6   0   2       94.43       21.98     86.05 o 
  -5   0   2    30533.88    31716.87    890.06 o 
  -4   0   2    18042.64    19160.01    687.81 o 
  -3   0   2     4894.76     5464.27    118.06 o 
  -2   0   2    82540.97    86278.76   3936.74 o 
  -1   0   2    23548.25    22832.06    665.38 o 
   0   0   2    11584.72    12282.56    706.16 o 
   1   0   2    58803.39    61046.08   5854.32 o 
   2   0   2     4500.11     4368.16     89.55 o 
   3   0   2    11550.97    11376.32    414.93 o 
   4   0   2    16305.98    16833.77    661.54 o 
   5   0   2     2112.08     2029.68    175.31 o 
   6   0   2     4258.25     4251.15    357.89 o 
  -7   1   2    13290.82    12711.87    646.20 o 
  -6   1   2    14991.66    15867.12    474.96 o 
  -5   1   2     5088.40     5207.98    140.91 o 
  -4   1   2    21712.75    20914.40    579.18 o 
  -3   1   2    27750.57    28028.75    372.87 o 
  -2   1   2       27.32        6.38     55.71 o 
  -1   1   2    24696.04    24911.35    810.64 o 
   0   1   2    30227.09    28431.02    701.28 o 
   1   1   2     8527.09     9009.16    234.94 o 
   2   1   2    33769.07    31551.85    385.01 o 
   3   1   2    22953.98    22511.87    610.32 o 
   4   1   2     2070.15     2250.45     78.45 o 
   5   1   2    35774.99    35756.42    951.65 o 
   6   1   2    11134.42    11198.78    392.20 o 
  -7   2   2     3550.92     3168.20    293.86 o 
  -6   2   2      444.52      595.50    145.37 o 
  -5   2   2    24920.21    24690.99    704.56 o 
  -4   2   2     6152.66     6027.40    231.16 o 
  -3   2   2     8423.72     8649.58    210.55 o 
  -2   2   2    55268.28    51766.46    970.30 o 
  -1   2   2     8398.66     8249.52    164.17 o 
   0   2   2    30738.37    31035.26    597.41 o 
   1   2   2    84452.72    86868.47   3653.41 o 
   2   2   2    24353.75    25811.88    479.89 o 
   3   2   2     8802.61     9089.45    466.50 o 
   4   2   2    27010.24    26784.74    559.28 o 
   5   2   2     6885.63     6743.88    261.17 o 
   6   2   2     3384.36     3573.29    334.45 o 
  -7   3   2     6015.05     5911.75    347.08 o 
  -6   3   2    17051.39    17009.54    433.66 o 
  -5   3   2      657.83      768.85    299.21 o 
  -4   3   2    19286.32    18671.13    426.66 o 
  -3   3   2    36684.62    35114.82    883.82 o 
  -2   3   2       10.87       55.35     34.65 o 
  -1   3   2    12767.70    11670.50    125.05 o 
   0   3   2    28100.15    26074.63    422.68 o 
   1   3   2      163.16      154.57     26.99 o 
   2   3   2    15116.16    14928.37    415.99 o 
   3   3   2    11466.21    12056.86    348.57 o 
   4   3   2       62.77      109.77    122.77 o 
   5   3   2    11066.37    11250.82    316.17 o 
   6   3   2    10616.97    11058.28    477.30 o 
  -6   4   2     4537.36     4520.76    294.74 o 
  -5   4   2    22247.49    20810.89   1161.71 o 
  -4   4   2    12985.71    12625.26    300.40 o 
  -3   4   2    13790.08    13463.80    506.73 o 
  -2   4   2    20726.48    21632.06    543.89 o 
  -1   4   2    18266.16    18131.86    409.52 o 
   0   4   2    23967.37    24217.46    239.03 o 
   1   4   2    29253.02    31423.03    796.39 o 
   2   4   2    13562.97    13100.20    420.71 o 
   3   4   2     9128.12     9150.18    496.14 o 
   4   4   2    15902.11    15401.64    564.94 o 
   5   4   2     4976.08     5077.23    146.59 o 
   6   4   2     2127.12     2067.47    157.29 o 
  -6   5   2     8095.35     7451.36    382.18 o 
  -5   5   2      337.82      401.31    157.19 o 
  -4   5   2    17043.46    16977.19    861.96 o 
  -3   5   2    36999.82    37673.58   1133.00 o 
  -2   5   2       38.18       50.03     40.41 o 
  -1   5   2    25536.76    26013.91   1035.05 o 
   0   5   2    45177.09    44375.06   1105.34 o 
   1   5   2     2808.75     2847.31    110.49 o 
   2   5   2    15669.39    16652.19    575.00 o 
   3   5   2    13634.08    13381.50    606.38 o 
   4   5   2     2264.31     2087.89    378.88 o 
   5   5   2     5331.87     5698.13    423.43 o 
  -6   6   2     7365.80     8000.71    450.04 o 
  -5   6   2     8690.14     8612.77    719.95 o 
  -4   6   2     3186.23     2923.07    116.75 o 
  -3   6   2     6326.24     6511.88    256.25 o 
  -2   6   2     3941.90     3933.09     86.27 o 
  -1   6   2     7813.06     8194.86    307.40 o 
   0   6   2     5996.10     6077.37    170.42 o 
   1   6   2    10244.95    10548.82    241.23 o 
   2   6   2    17885.15    18282.16    656.73 o 
   3   6   2     3481.79     3454.96    232.07 o 
   4   6   2    20387.92    19890.33    568.71 o 
   5   6   2     4498.29     4385.80    279.47 o 
  -5   7   2      758.89      692.76    370.26 o 
  -4   7   2     7963.11     7798.47    356.90 o 
  -3   7   2    26913.03    26638.97    713.86 o 
  -2   7   2      174.90      155.08     74.02 o 
  -1   7   2    18365.62    18811.48    658.29 o 
   0   7   2    21619.72    22201.11    771.41 o 
   1   7   2      419.90      457.89    139.34 o 
   2   7   2    11501.62    11375.80    361.02 o 
   3   7   2    12944.68    13341.84    397.91 o 
   4   7   2       91.01      -18.37    375.90 o 
  -4   8   2     2125.63     2170.74    346.92 o 
  -3   8   2     2836.37     3366.05    317.82 o 
  -2   8   2    12231.12    12345.96    419.44 o 
  -1   8   2     2750.02     2704.95     93.31 o 
   0   8   2     4141.69     4253.93    240.39 o 
   1   8   2    12064.05    12359.42    356.28 o 
   2   8   2     6953.52     7303.48    185.28 o 
   3   8   2     1183.82     1345.25    492.34 o 
  -3   9   2     9515.52     9339.49    557.35 o 
  -2   9   2      200.57      128.42     64.38 o 
  -1   9   2     6511.48     6708.19    268.79 o 
   0   9   2     9797.83     9478.25    477.88 o 
   1   9   2      470.84      435.37    122.91 o 
   2   9   2    11931.03    11589.57    557.03 o 
  -1  10   2     1807.66     1286.98    615.45 o 
   0  10   2     1159.09      787.38    434.43 o 
  -7   1   3      300.85      182.19    119.35 o 
  -6   1   3      584.51      616.26    136.16 o 
  -5   1   3        0.38      -13.18    186.79 o 
  -4   1   3     1128.65     1050.26    120.15 o 
  -3   1   3      530.61      514.02     17.29 o 
  -2   1   3     3899.01     3797.09     67.37 o 
  -1   1   3       73.10      247.31     51.24 o 
   0   1   3     1823.83     2429.70    322.02 o 
   1   1   3     9302.59     8527.48    191.19 o 
   2   1   3     1455.42     1477.39    101.83 o 
   3   1   3      605.77      525.88     49.90 o 
   4   1   3       27.56       35.49     94.82 o 
   5   1   3      617.94      481.74    141.45 o 
   6   1   3     2402.23     2084.15    197.08 o 
  -7   2   3      219.78      266.84    127.74 o 
  -6   2   3     2460.90     2576.41    365.77 o 
  -5   2   3     3898.82     3944.92    270.93 o 
  -4   2   3       13.61        6.38     36.65 o 
  -3   2   3       51.62       75.26     30.77 o 
  -2   2   3     5234.29     5063.07     80.24 o 
  -1   2   3     8792.68     8426.00    151.59 o 
   0   2   3        4.93      -27.91     54.92 o 
   1   2   3      264.19      358.83     67.19 o 
   2   2   3      469.80      605.86    106.63 o 
   3   2   3        4.15      -45.93    159.92 o 
   4   2   3      535.76      570.76    149.98 o 
   5   2   3      831.94      765.25     93.05 o 
   6   2   3      654.00      570.55    145.65 o 
  -7   3   3     1149.23     1039.22    273.61 o 
  -6   3   3      280.51      421.89    218.76 o 
  -5   3   3      543.19      892.64    201.95 o 
  -4   3   3     1416.61     1647.28    155.21 o 
  -3   3   3     1330.17     1408.10     59.70 o 
  -2   3   3     1781.53     1645.95     67.95 o 
  -1   3   3      963.84      994.34     23.33 o 
   0   3   3     6171.79     6826.92     70.87 o 
   1   3   3     4808.84     4995.42     83.05 o 
   2   3   3       11.58       17.07     66.35 o 
   3   3   3      822.16      938.11    222.51 o 
   4   3   3      838.64     1119.78    253.94 o 
   5   3   3      502.95      337.46    119.53 o 
   6   3   3      331.21      289.14    159.96 o 
  -6   4   3     1889.05     2030.48    247.53 o 
  -5   4   3     1978.06     1760.56    177.39 o 
  -4   4   3      392.79      391.53    116.55 o 
  -3   4   3     1581.26     1655.47     66.30 o 
  -2   4   3     2116.06     2154.88     75.42 o 
  -1   4   3      256.01      245.15     55.18 o 
   0   4   3     2121.55     2181.24     33.83 o 
   1   4   3     2440.26     2581.24    157.87 o 
   2   4   3       71.66      131.75    144.79 o 
   3   4   3     5413.91     5073.04    239.02 o 
   4   4   3     1433.26     1453.36    226.93 o 
   5   4   3     1412.64     1461.53    162.96 o 
  -6   5   3      810.53      747.88    163.23 o 
  -5   5   3      131.54      204.93     90.93 o 
  -4   5   3     4278.33     4515.79    197.59 o 
  -3   5   3      723.51      758.57     64.93 o 
  -2   5   3     5938.56     6149.54    196.10 o 
  -1   5   3     1975.88     2065.92     93.17 o 
   0   5   3     2069.26     2168.40     58.10 o 
   1   5   3     3195.26     3293.27    116.97 o 
   2   5   3      691.95      732.48    124.50 o 
   3   5   3      163.13      142.50    242.27 o 
   4   5   3     1306.06     1242.90    248.48 o 
   5   5   3      328.75      105.63    298.46 o 
  -6   6   3     1061.97      766.55    125.38 o 
  -5   6   3     3463.73     3273.35    388.91 o 
  -4   6   3      161.42       97.32     52.13 o 
  -3   6   3     5426.92     5575.00    415.16 o 
  -2   6   3     4585.64     4661.71     95.06 o 
  -1   6   3     1208.80     1095.42     66.56 o 
   0   6   3     1867.11     1775.14    119.70 o 
   1   6   3       94.10      117.64     64.35 o 
   2   6   3      217.85      232.69    236.10 o 
   3   6   3      489.97      523.92    180.24 o 
   4   6   3       49.21       17.29    141.13 o 
   5   6   3      168.14       37.13     71.24 o 
  -5   7   3     1141.25      976.20    315.74 o 
  -4   7   3      637.60      567.85    234.68 o 
  -3   7   3        1.41       -9.32     56.68 o 
  -2   7   3       46.29       81.32    111.27 o 
  -1   7   3     4359.08     4736.75    187.30 o 
   0   7   3      194.23      149.45     84.02 o 
   1   7   3     1288.88     1220.88    201.25 o 
   2   7   3     8713.15     8833.79    312.28 o 
   3   7   3      410.66      369.00    274.23 o 
   4   7   3     1139.17     1171.27    274.00 o 
  -4   8   3     3312.01     3056.52    259.78 o 
  -3   8   3     2722.72     2837.09    332.03 o 
  -2   8   3     2508.14     2545.43    105.60 o 
  -1   8   3     3571.87     3706.92    114.60 o 
   0   8   3     5312.75     5523.63    215.18 o 
   1   8   3      787.48      657.63    140.95 o 
   2   8   3     2594.75     2482.20    276.65 o 
   3   8   3     1173.40      965.68    368.03 o 
  -3   9   3       42.03       68.59     73.55 o 
  -2   9   3      204.44      178.38     81.17 o 
  -1   9   3     3712.78     3684.35    233.87 o 
   0   9   3      405.69      303.25    140.46 o 
   1   9   3      307.89      272.10    123.75 o 
   2   9   3     8142.16     7856.88    578.02 o 
  -7   0   4    17170.10    18984.26   1111.81 o 
  -6   0   4    11603.28    13087.19    695.87 o 
  -5   0   4     1194.72      935.86    449.03 o 
  -4   0   4    69973.63    70197.06    312.25 o 
  -3   0   4     3744.67     3809.90     73.60 o 
  -2   0   4    27109.24    26312.63   1055.81 o 
  -1   0   4    53007.48    49397.04   2291.05 o 
   0   0   4       75.43       91.70     59.84 o 
   1   0   4     8905.03     8521.82    137.74 o 
   2   0   4    49562.54    54036.32   3590.10 o 
   3   0   4    13049.37    12636.49    447.04 o 
   4   0   4     3399.34     3498.94    763.15 o 
   5   0   4    13935.94    13495.59   1258.79 o 
   6   0   4     9336.28     9195.77    674.13 o 
  -7   1   4        8.51      -88.16    226.40 o 
  -6   1   4    14631.40    13424.59    613.46 o 
  -5   1   4    12950.22    13105.61    242.24 o 
  -4   1   4      131.18      136.08     24.35 o 
  -3   1   4    42333.41    44619.47    783.68 o 
  -2   1   4     9444.03     8911.44    139.39 o 
  -1   1   4    10645.85    10858.13    240.63 o 
   0   1   4    31508.64    29600.33    649.72 o 
   1   1   4    18126.58    17238.06    500.73 o 
   2   1   4     8962.23     9320.67    235.08 o 
   3   1   4    28601.68    29106.02    886.83 o 
   4   1   4    14014.87    13877.46    975.38 o 
   5   1   4       10.92       76.82     56.30 o 
   6   1   4    13077.63    12909.17    647.40 o 
  -7   2   4    17194.10    17228.37    725.69 o 
  -6   2   4     8390.82     8299.01    258.63 o 
  -5   2   4     1972.63     2012.02    196.67 o 
  -4   2   4    31602.46    34240.59    602.69 o 
  -3   2   4    26157.85    25720.79   1011.19 o 
  -2   2   4      427.82      323.10     29.63 o 
  -1   2   4    60856.39    57279.14   1852.58 o 
   0   2   4    11872.03    11603.18    225.76 o 
   1   2   4    10808.02    10624.57    276.21 o 
   2   2   4    39059.47    38813.11    987.42 o 
   3   2   4     5033.08     5016.00    167.77 o 
   4   2   4     2878.09     2880.79    167.06 o 
   5   2   4    16355.32    16849.66    546.93 o 
   6   2   4     5261.14     5244.99    321.04 o 
  -7   3   4       25.34       -0.98     55.22 o 
  -6   3   4    11436.04    11845.40    380.65 o 
  -5   3   4    10614.95    11426.01    400.77 o 
  -4   3   4        4.95       34.72     23.65 o 
  -3   3   4    30530.13    30599.22    760.64 o 
  -2   3   4    49805.95    50397.46   3037.08 o 
  -1   3   4     1395.70     1393.26     40.08 o 
   0   3   4    55299.30    58397.75   1660.22 o 
   1   3   4    32708.58    33916.56   1012.34 o 
   2   3   4      123.06      113.83     65.08 o 
   3   3   4    11929.78    11155.60    424.18 o 
   4   3   4    13885.20    13434.33    411.20 o 
   5   3   4       21.62       54.50     50.75 o 
  -7   4   4     8424.84     7871.88    424.44 o 
  -6   4   4    11217.66    10546.52    363.63 o 
  -5   4   4     4555.74     4502.69    169.52 o 
  -4   4   4     9203.37     8799.27    163.23 o 
  -3   4   4    17876.02    17940.87    545.25 o 
  -2   4   4     2616.87     2717.66    168.14 o 
  -1   4   4    22840.66    22650.88    460.26 o 
   0   4   4    10271.58    10185.96    192.69 o 
   1   4   4     5804.80     5956.82    176.08 o 
   2   4   4    36245.43    34010.24   3003.32 o 
   3   4   4     5711.90     6239.08    332.23 o 
   4   4   4     1660.47     1706.61    114.36 o 
   5   4   4    21358.56    21726.22    887.71 o 
  -6   5   4     6810.58     7170.56    558.30 o 
  -5   5   4    22078.52    22744.85    639.48 o 
  -4   5   4      383.83      440.67    122.23 o 
  -3   5   4    20096.08    19770.86    507.33 o 
  -2   5   4    31050.93    30814.18    989.43 o 
  -1   5   4      411.13      413.01     75.65 o 
   0   5   4    14523.74    14712.99    402.78 o 
   1   5   4    27980.26    28357.16    822.92 o 
   2   5   4      703.94      732.12    152.09 o 
   3   5   4     8841.53     8364.39    382.61 o 
   4   5   4    15372.02    15288.58    324.88 o 
   5   5   4      169.37      132.10    113.50 o 
  -6   6   4     4151.42     4221.14    282.90 o 
  -5   6   4     8628.95     8934.31    704.19 o 
  -4   6   4     8398.49     8391.89    248.06 o 
  -3   6   4     7621.31     7633.53    293.59 o 
  -2   6   4     4134.16     3934.54    114.42 o 
  -1   6   4    12741.90    12685.23    282.77 o 
   0   6   4    12933.12    12961.88    426.60 o 
   1   6   4     1859.82     1967.72    315.69 o 
   2   6   4    38599.20    39491.38   1408.96 o 
   3   6   4     7453.25     7293.45    258.61 o 
   4   6   4     4469.13     4312.08   1369.05 o 
  -5   7   4    12821.39    13233.10    757.17 o 
  -4   7   4      609.20      738.56    183.87 o 
  -3   7   4    16811.32    16345.65    446.97 o 
  -2   7   4    21047.41    22709.21    792.85 o 
  -1   7   4       21.96       88.90     55.10 o 
   0   7   4    10215.62    10591.18    410.04 o 
   1   7   4    11622.89    10644.50    587.27 o 
   2   7   4       15.07      -76.29    232.76 o 
   3   7   4     3299.89     3552.98    227.82 o 
   4   7   4     6337.90     7184.05    413.52 o 
  -4   8   4    12283.25    12050.32    691.77 o 
  -3   8   4     4024.34     3840.15    300.22 o 
  -2   8   4     2864.55     2796.15    186.42 o 
  -1   8   4    11732.55    12127.84    368.01 o 
   0   8   4     1438.35     1674.78    140.91 o 
   1   8   4     3247.15     3508.51    162.45 o 
   2   8   4    10611.90    10624.92    567.46 o 
   3   8   4     2875.26     2781.74    266.66 o 
  -3   9   4     9273.88    10002.91    578.00 o 
  -2   9   4     7280.74     7737.16    458.75 o 
  -1   9   4     1041.16      742.36    213.85 o 
   0   9   4    12906.16    12678.09    764.55 o 
   1   9   4     7525.53     6608.58   1851.30 o 
   2   9   4      810.21      483.23    189.88 o 
  -7   1   5       76.53      128.06    119.82 o 
  -6   1   5      268.21      200.81    224.12 o 
  -5   1   5      302.38      212.66    130.30 o 
  -4   1   5     1284.41     1261.14     28.93 o 
  -3   1   5      610.10      652.26     43.98 o 
  -2   1   5      840.90      912.97     32.01 o 
  -1   1   5     7624.02     7924.45    195.01 o 
   0   1   5     2681.18     2763.72    112.71 o 
   1   1   5       23.25       21.34     21.88 o 
   2   1   5     1102.15     1152.39     68.66 o 
   3   1   5     2351.98     2766.18    140.72 o 
   4   1   5     1667.30     1613.52     94.44 o 
   5   1   5      326.19      422.14    178.86 o 
  -7   2   5      575.82      579.15    160.73 o 
  -6   2   5        1.21      -51.85    138.79 o 
  -5   2   5      343.09      317.67     78.33 o 
  -4   2   5     1074.01     1124.09     79.46 o 
  -3   2   5      469.73      462.70     56.81 o 
  -2   2   5     4263.20     4385.66    121.17 o 
  -1   2   5      636.48      534.15     32.27 o 
   0   2   5     4050.10     4241.77     56.99 o 
   1   2   5     1452.32     1723.43    153.92 o 
   2   2   5      960.64      979.68     52.03 o 
   3   2   5      770.70      681.23    232.42 o 
   4   2   5      127.90       97.30     93.11 o 
   5   2   5      916.85      916.06    156.55 o 
  -7   3   5        6.43       57.95    597.81 o 
  -6   3   5      876.51      924.42    243.21 o 
  -5   3   5     1197.19     1263.30    221.84 o 
  -4   3   5     2499.55     2502.56     78.83 o 
  -3   3   5        7.36       11.84     11.82 o 
  -2   3   5      415.41      454.60     43.15 o 
  -1   3   5     6275.26     6351.82     90.55 o 
   0   3   5     3101.35     3181.93    115.52 o 
   1   3   5        8.67       13.19     91.50 o 
   2   3   5     2915.66     3026.76     77.65 o 
   3   3   5      410.35      340.39    159.04 o 
   4   3   5      465.28      408.55    114.43 o 
   5   3   5      473.19      464.17    428.74 o 
  -7   4   5       65.39       19.68     73.39 o 
  -6   4   5       60.08       46.55    541.28 o 
  -5   4   5     3300.80     3077.78    125.85 o 
  -4   4   5       16.95        2.15     29.69 o 
  -3   4   5       22.46       76.65     26.75 o 
  -2   4   5      497.39      534.64     53.23 o 
  -1   4   5     1374.19     1433.27     82.84 o 
   0   4   5     1476.26     1487.64     80.23 o 
   1   4   5      699.68      674.84    212.79 o 
   2   4   5     2260.13     2349.24     79.42 o 
   3   4   5     1700.30     1703.19    223.85 o 
   4   4   5      540.37      488.50    120.68 o 
   5   4   5       47.40       29.85     89.93 o 
  -6   5   5     2863.18     2595.34    296.09 o 
  -5   5   5      469.45      348.53    125.35 o 
  -4   5   5     3284.67     3304.17    116.09 o 
  -3   5   5     2939.60     3133.63    296.52 o 
  -2   5   5        0.30       20.43     42.72 o 
  -1   5   5     1077.17     1092.00     46.29 o 
   0   5   5     1552.82     1772.44    119.14 o 
   1   5   5     1045.99     1036.41     57.84 o 
   2   5   5     1752.72     1894.48    266.52 o 
   3   5   5     2024.07     2015.16     55.43 o 
   4   5   5      689.59      506.46    202.86 o 
   5   5   5      543.16      363.82    205.06 o 
  -6   6   5      143.18       57.45     69.15 o 
  -5   6   5       21.22       87.02     85.61 o 
  -4   6   5       93.18      101.23     72.67 o 
  -3   6   5     1553.14     1498.34    250.10 o 
  -2   6   5     1135.15     1273.30    182.53 o 
  -1   6   5      404.49      533.32    301.88 o 
   0   6   5     2209.57     2276.61    199.07 o 
   1   6   5     4238.78     4624.83    271.04 o 
   2   6   5      200.98      185.11    229.44 o 
   3   6   5      425.66      460.85    174.95 o 
   4   6   5     1874.17     1742.06    250.32 o 
  -5   7   5      208.80      155.34    106.46 o 
  -4   7   5      184.00      109.91     70.14 o 
  -3   7   5     4781.74     4463.00    591.35 o 
  -2   7   5     1041.08      871.42    197.13 o 
  -1   7   5       46.01       80.59     53.49 o 
   0   7   5     9897.69     9039.91    478.94 o 
   1   7   5       29.10       26.09    191.96 o 
   2   7   5     1917.02     1993.35    235.56 o 
   3   7   5     4026.25     3977.49    446.62 o 
  -4   8   5     4974.12     4851.51    305.22 o 
  -3   8   5     2107.21     1987.83    323.35 o 
  -2   8   5     5101.02     5760.90    200.22 o 
  -1   8   5     1884.80     1958.03    126.03 o 
   0   8   5     1190.43      945.97    457.60 o 
   1   8   5     1299.62     1640.81    806.83 o 
   2   8   5      133.58      126.75    190.46 o 
   3   8   5      130.58       73.88     52.13 o 
  -3   9   5     2191.97     2209.48    183.06 o 
  -2   9   5      128.26       91.73     54.18 o 
  -1   9   5      208.98      228.00     85.50 o 
   0   9   5     2611.97     2800.55    386.02 o 
   1   9   5      105.53       90.14    231.83 o 
  -7   0   6      390.54      -35.97    567.59 o 
  -6   0   6    44986.88    47247.50   1230.11 o 
  -5   0   6    15043.56    15377.28    422.87 o 
  -4   0   6     4621.94     4774.00    174.12 o 
  -2   0   6     6767.24     7060.21    115.35 o 
  -1   0   6     3649.37     3349.44    132.34 o 
   0   0   6    12683.20    11955.35    248.39 o 
   1   0   6    12854.34    12039.07    786.98 o 
   2   0   6     6298.54     6282.47    235.92 o 
   3   0   6     9646.77     9814.75    345.58 o 
   4   0   6    17809.11    17569.63   2181.34 o 
   5   0   6     3135.60     2661.78    643.83 o 
  -7   1   6     8689.15     8806.95    495.08 o 
  -6   1   6     1542.14     1451.35    146.39 o 
  -5   1   6    18111.54    17485.30    752.16 o 
  -4   1   6    14825.54    14657.40    369.80 o 
  -3   1   6      777.04      704.22     21.55 o 
  -2   1   6    46206.01    45596.52    796.07 o 
  -1   1   6    43143.95    45389.73    779.95 o 
   0   1   6     2369.04     2028.29     71.68 o 
   1   1   6    44998.39    49516.77   2691.07 o 
   2   1   6    28678.11    28407.10    745.67 o 
   3   1   6        9.26       64.28    297.96 o 
   4   1   6    16333.17    16236.82    580.73 o 
   5   1   6     7104.92     7616.02    360.99 o 
  -7   2   6     1321.86     1279.05    182.90 o 
  -6   2   6    23226.20    21905.97    913.76 o 
  -5   2   6     6799.05     7113.26    256.50 o 
  -4   2   6      551.13      560.89     96.40 o 
  -3   2   6    40256.34    41497.47   1028.73 o 
  -2   2   6    21311.60    21472.68   1108.88 o 
  -1   2   6     3745.51     3561.16     59.35 o 
   0   2   6    35549.48    39343.60   1348.39 o 
   1   2   6    10127.63    10122.89    450.06 o 
   2   2   6     9394.59     9822.12    262.89 o 
   3   2   6    16878.87    17883.73    599.30 o 
   4   2   6     9474.25     9259.08    385.38 o 
   5   2   6     2371.13     2319.00    290.98 o 
  -7   3   6    15334.99    15799.27    801.06 o 
  -6   3   6      591.23      702.53    164.18 o 
  -5   3   6     6700.67     7033.54    218.81 o 
  -4   3   6    20582.33    20604.21    400.40 o 
  -3   3   6      713.97      769.98     66.06 o 
  -2   3   6    13088.68    12869.62    406.88 o 
  -1   3   6    40245.70    40994.13   1134.16 o 
   0   3   6      123.73      133.50     24.58 o 
   1   3   6    13014.14    13370.29    360.75 o 
   2   3   6    25285.19    25460.58    465.60 o 
   3   3   6      209.49      233.10    182.85 o 
   4   3   6    11019.96    10855.93    410.83 o 
   5   3   6    11328.74    11544.14    601.10 o 
  -7   4   6     5689.07     5779.05    639.66 o 
  -6   4   6    12386.40    13077.51    868.05 o 
  -5   4   6     4606.13     4448.80    162.57 o 
  -4   4   6     4240.64     4283.77     87.01 o 
  -3   4   6    26463.79    27235.33   1868.66 o 
  -2   4   6     8602.66     8342.64    294.45 o 
  -1   4   6     2359.63     2297.11     71.88 o 
   0   4   6    25509.91    25083.53    603.80 o 
   1   4   6     8105.88     8545.93    193.72 o 
   2   4   6     2507.28     2576.31    110.75 o 
   3   4   6    32506.23    31335.32   1463.79 o 
   4   4   6     6024.99     5577.74    291.61 o 
   5   4   6     4507.70     4622.50    302.78 o 
  -6   5   6      472.60      448.68    131.69 o 
  -5   5   6    10214.33    10251.83    362.20 o 
  -4   5   6    29008.12    30308.93   1043.14 o 
  -3   5   6     3230.82     3517.03    141.24 o 
  -2   5   6    12880.75    13402.03    613.24 o 
  -1   5   6    32502.86    32588.58    636.05 o 
   0   5   6      137.63      201.28     68.67 o 
   1   5   6     2185.94     2264.02     84.24 o 
   2   5   6    22650.71    22422.38    624.92 o 
   3   5   6     1583.82     1473.74    106.45 o 
   4   5   6     2900.28     3101.32    209.94 o 
  -6   6   6     8377.11     8585.28    412.30 o 
  -5   6   6     7459.93     7566.18    362.15 o 
  -4   6   6      587.06      514.30     85.68 o 
  -3   6   6    13256.99    14542.88    559.26 o 
  -2   6   6    13479.42    13870.71    499.14 o 
  -1   6   6       56.91      147.80    165.45 o 
   0   6   6    25469.44    26390.96    948.18 o 
   1   6   6     7284.52     7244.74    314.75 o 
   2   6   6     5510.51     5039.91    402.88 o 
   3   6   6    21446.06    23131.43    958.56 o 
   4   6   6     1141.76      973.92    141.13 o 
  -5   7   6     7086.96     7294.51    454.04 o 
  -4   7   6    14089.53    14176.97    600.96 o 
  -3   7   6      441.42      320.48    173.55 o 
  -2   7   6     8999.37     9336.23    331.01 o 
  -1   7   6    17122.95    15934.67    644.32 o 
   0   7   6      993.62      745.02    393.34 o 
   1   7   6    10507.86    10419.62    394.35 o 
   2   7   6    12297.46    12582.15    584.55 o 
   3   7   6      106.16      160.07    109.46 o 
  -4   8   6     1152.74      662.30    178.17 o 
  -3   8   6    15261.32    15006.39    732.28 o 
  -2   8   6     6794.28     7239.72    324.48 o 
  -1   8   6     1770.85     1888.06    326.42 o 
   0   8   6    14449.14    13869.66   1392.46 o 
   1   8   6     5229.72     5371.30    577.93 o 
   2   8   6     3534.10     3129.13    232.18 o 
  -3   9   6     1060.52      796.40    371.99 o 
  -2   9   6     9565.62     8927.63    515.25 o 
  -1   9   6     9692.51     9522.70    542.79 o 
   0   9   6      804.39      555.33    282.14 o 
   1   9   6     5330.64     4971.92    388.81 o 
  -7   1   7      217.18      361.08    223.25 o 
  -6   1   7      815.58      652.87    285.82 o 
  -5   1   7       50.22       84.01     37.56 o 
  -4   1   7      130.93      178.14     42.25 o 
  -3   1   7     1578.03     1686.87     48.06 o 
  -2   1   7     1352.51     1531.77     55.45 o 
  -1   1   7      184.55      289.82     56.40 o 
   0   1   7       18.84       35.12     13.14 o 
   1   1   7       20.94       25.52     75.61 o 
   2   1   7      405.42      346.84    118.54 o 
   3   1   7      410.68      432.19    156.21 o 
   4   1   7      292.75      278.11    272.26 o 
   5   1   7       13.44      145.19    338.06 o 
  -7   2   7       60.89      153.47    295.49 o 
  -6   2   7      360.60      334.87    164.24 o 
  -5   2   7     1406.71     1389.14    182.52 o 
  -4   2   7       91.30      100.72     39.46 o 
  -3   2   7     3475.64     3535.82    108.72 o 
  -2   2   7      153.77      118.17     35.07 o 
  -1   2   7      650.24      690.86     51.11 o 
   0   2   7     3940.41     4220.44    159.98 o 
   1   2   7     1714.84     1688.58     86.38 o 
   2   2   7      222.36      212.39    107.57 o 
   3   2   7       27.89        3.77    136.58 o 
   4   2   7     4162.42     4034.30    300.22 o 
   5   2   7      638.81      215.10    438.46 o 
  -7   3   7      858.86      622.34    205.57 o 
  -6   3   7     2070.41     1891.53    223.21 o 
  -5   3   7      279.38      305.49     70.31 o 
  -4   3   7     1981.19     2060.17    106.91 o 
  -3   3   7     9371.45     9397.45    278.54 o 
  -2   3   7       26.57       23.90     12.78 o 
  -1   3   7      556.72      531.00     82.58 o 
   0   3   7     2993.94     3006.45     97.20 o 
   1   3   7       99.27      217.78    252.25 o 
   2   3   7      972.23     1099.90    183.65 o 
   3   3   7       14.40      -14.11    177.76 o 
   4   3   7     1078.16      927.67    106.36 o 
   5   3   7      692.30      805.18    110.05 o 
  -7   4   7      283.95       34.06    254.71 o 
  -6   4   7      141.19      -32.03    120.87 o 
  -5   4   7      407.51      365.97     46.61 o 
  -4   4   7      248.63      327.25     75.34 o 
  -3   4   7      354.71      339.76     83.55 o 
  -2   4   7      710.50      740.52     42.13 o 
  -1   4   7     3973.35     4089.97    153.70 o 
   0   4   7     1233.74     1272.85     71.11 o 
   1   4   7     4724.53     4751.86    104.70 o 
   2   4   7     2392.63     2300.70    313.74 o 
   3   4   7      739.20      800.89    102.07 o 
   4   4   7     1331.01     1340.44    266.37 o 
  -6   5   7     2270.79     2216.27    265.55 o 
  -5   5   7      951.55      763.60    217.51 o 
  -4   5   7      120.12       32.56     78.98 o 
  -3   5   7      600.23      779.02    221.99 o 
  -2   5   7       26.86       24.40     20.60 o 
  -1   5   7      514.41      541.07     98.50 o 
   0   5   7       41.94       10.05     55.91 o 
   1   5   7       22.98       91.35    501.07 o 
   2   5   7      253.08      191.85    104.05 o 
   3   5   7       28.66       23.26    111.24 o 
   4   5   7      950.08      678.42    253.81 o 
  -6   6   7     1198.27      965.28    302.35 o 
  -5   6   7     2593.66     2525.05    391.14 o 
  -4   6   7     3781.35     3903.74    177.72 o 
  -3   6   7      650.03      624.75    251.62 o 
  -2   6   7       72.39       -3.17     96.77 o 
  -1   6   7     4531.37     4800.60    185.01 o 
   0   6   7     1091.57     1057.85     86.73 o 
   1   6   7       13.35        1.64    250.01 o 
   2   6   7     3014.01     2957.76     87.76 o 
   3   6   7      117.11      167.16    131.77 o 
  -5   7   7     1475.86     1524.39    235.09 o 
  -4   7   7        6.02       60.31     63.06 o 
  -3   7   7       48.32       71.86     56.72 o 
  -2   7   7     5977.34     6017.71    323.55 o 
  -1   7   7       10.53      -45.33    122.93 o 
   0   7   7     1122.18      907.60    101.48 o 
   1   7   7     4984.90     4971.64    154.01 o 
   2   7   7      186.33      120.88    156.25 o 
   3   7   7     2497.65     2546.62    480.92 o 
  -4   8   7     2166.13     2032.10    201.43 o 
  -3   8   7       78.76       58.74     50.17 o 
  -2   8   7     1924.70     2077.98    246.56 o 
  -1   8   7     2296.85     2349.23    279.35 o 
   0   8   7      419.32      276.85    279.20 o 
   1   8   7       73.48       77.26    157.47 o 
   2   8   7     2491.52     2417.85    155.79 o 
  -2   9   7     7943.20     7742.53    463.69 o 
  -1   9   7      191.94      103.77     92.32 o 
   0   9   7     1244.89      918.17    429.79 o 
  -7   0   8     4573.59     4465.10    365.44 o 
  -6   0   8     7261.99     6865.29    623.53 o 
  -5   0   8    24212.45    25943.93    756.23 o 
  -4   0   8     9320.59     8820.73    206.98 o 
  -3   0   8    11269.98    11478.28    292.54 o 
  -2   0   8    19518.92    19598.78    610.51 o 
  -1   0   8    27752.11    28813.41   1028.83 o 
   0   0   8     5993.12     5610.39    251.34 o 
   1   0   8     8023.15     7608.97    341.22 o 
   2   0   8    18186.29    16917.77    673.38 o 
   3   0   8     1427.75     1427.84    469.81 o 
   4   0   8    16916.74    17319.63   1181.94 o 
  -7   1   8     9129.81     9053.57    596.89 o 
  -6   1   8    12841.95    12411.55    583.28 o 
  -5   1   8     8322.08     8523.65    226.26 o 
  -4   1   8    11299.54    11389.48    293.04 o 
  -3   1   8    23783.21    24391.30    528.33 o 
  -2   1   8    11818.96    11332.44    282.37 o 
  -1   1   8    45831.51    47730.14   1190.67 o 
   0   1   8    32221.56    32284.50    939.78 o 
   1   1   8      658.22      605.41    131.33 o 
   2   1   8    29540.54    29525.21    424.29 o 
   3   1   8    15306.23    15105.54    997.14 o 
   4   1   8        2.84     -171.72    321.72 o 
  -7   2   8     6714.65     6840.06    387.60 o 
  -6   2   8     2091.75     2107.22    120.56 o 
  -5   2   8    19551.32    18222.64    693.70 o 
  -4   2   8    11961.35    11776.46    418.20 o 
  -3   2   8     7002.19     7205.56    252.26 o 
  -2   2   8    20736.43    20880.61    428.96 o 
  -1   2   8    16799.24    17573.57    470.86 o 
   0   2   8     2865.00     2853.33    116.44 o 
   1   2   8    16559.92    15758.72    452.51 o 
   2   2   8     9009.29     9246.29    385.15 o 
   3   2   8     3352.79     3613.56    265.40 o 
   4   2   8    14355.06    15523.91    599.41 o 
  -7   3   8     6380.03     6991.30   1095.39 o 
  -6   3   8    20256.63    20866.24    420.87 o 
  -5   3   8       68.53       14.57     37.39 o 
  -4   3   8    17504.70    17904.87    248.12 o 
  -3   3   8    21896.46    21958.69    661.80 o 
  -2   3   8      304.52      360.00     59.15 o 
  -1   3   8    23369.37    24659.29    644.49 o 
   0   3   8    25548.68    29117.24   1472.53 o 
   1   3   8     2361.25     2346.65    140.19 o 
   2   3   8    18787.82    18726.36    601.87 o 
   3   3   8    15294.34    15364.71    399.07 o 
   4   3   8      508.40      490.06    112.67 o 
  -7   4   8     7342.04     7249.83    407.63 o 
  -6   4   8     2188.49     2157.76    313.40 o 
  -5   4   8    20170.17    20811.88    628.56 o 
  -4   4   8    15479.26    15472.62    465.65 o 
  -3   4   8     2843.05     2777.52     67.99 o 
  -2   4   8    29482.22    29241.12    594.43 o 
  -1   4   8    12934.73    12814.47    238.41 o 
   0   4   8       87.10       42.08     81.03 o 
   1   4   8    25274.75    26666.18   1550.92 o 
   2   4   8     5378.44     5298.25    211.40 o 
   3   4   8     1110.14     1174.47    150.27 o 
   4   4   8    17778.64    15290.14    989.59 o 
  -6   5   8    27509.57    31238.62   1555.99 o 
  -5   5   8        6.91      376.14    384.54 o 
  -4   5   8     5774.61     5607.16    183.46 o 
  -3   5   8    17771.08    18609.13    648.34 o 
  -2   5   8     1310.25     1250.28    140.84 o 
  -1   5   8     7837.59     7949.89    114.76 o 
   0   5   8     7337.18     7502.80    313.89 o 
   1   5   8        4.69        8.45    102.03 o 
   2   5   8     6498.45     6806.42    194.81 o 
   3   5   8    10963.00    11065.21    468.30 o 
  -6   6   8     1196.26      714.15    271.33 o 
  -5   6   8     7960.82     8889.47    615.45 o 
  -4   6   8    10247.44    10526.99    551.48 o 
  -3   6   8      713.76      653.35    197.50 o 
  -2   6   8    32565.47    33409.25   1018.40 o 
  -1   6   8    12148.04    11900.89    467.87 o 
   0   6   8     4202.90     4167.63    206.35 o 
   1   6   8    27443.09    26550.90   1468.48 o 
   2   6   8      688.76      694.18    123.93 o 
   3   6   8     1998.10     2039.59    230.92 o 
  -5   7   8       57.82      182.15    165.07 o 
  -4   7   8     6348.11     6501.54    300.48 o 
  -3   7   8    12684.10    12551.45    850.11 o 
  -2   7   8      250.14      196.76    151.55 o 
  -1   7   8     7409.46     6574.95    635.36 o 
   0   7   8    16587.69    16772.70    363.01 o 
   1   7   8     2299.60     2082.29    276.44 o 
   2   7   8     3963.17     3974.39    262.03 o 
  -4   8   8     4991.85     5062.69    337.98 o 
  -3   8   8     1091.12      907.35    281.51 o 
  -2   8   8     9165.80     9579.71    415.07 o 
  -1   8   8     8816.63     8159.71    356.73 o 
   0   8   8     1506.41     1383.46    695.00 o 
   1   8   8    13205.49    12735.50   1035.05 o 
  -7   1   9       30.54      -15.43    129.54 o 
  -6   1   9       20.75        3.25     71.93 o 
  -5   1   9     1777.98     1714.15    214.88 o 
  -4   1   9     1936.16     1927.09     48.46 o 
  -3   1   9      173.35      198.27     31.87 o 
  -2   1   9     2053.59     2306.72     62.50 o 
  -1   1   9     2048.53     2246.05     68.20 o 
   0   1   9     3345.36     3041.50    211.17 o 
   1   1   9      329.08      290.40    103.81 o 
   2   1   9     1260.54     1554.54    529.78 o 
   3   1   9        1.77      -50.13    136.26 o 
   4   1   9      194.90      104.48    352.36 o 
  -7   2   9      202.89      162.22    170.55 o 
  -6   2   9       12.42      -15.03     63.66 o 
  -5   2   9      884.79      831.30     68.83 o 
  -4   2   9      172.67      192.39     60.34 o 
  -3   2   9       14.54       31.70     17.76 o 
  -2   2   9     2272.23     2190.72     80.94 o 
  -1   2   9     1484.36     1547.36     35.13 o 
   0   2   9     1027.89     1200.38    146.80 o 
   1   2   9     4389.73     4213.09    122.06 o 
   2   2   9     5725.81     5333.14    588.20 o 
   3   2   9      561.65      566.28    171.66 o 
   4   2   9       39.48     -101.84    469.81 o 
  -7   3   9        4.37     -153.54    102.36 o 
  -6   3   9      304.37      269.28     91.48 o 
  -5   3   9     2921.67     2799.91    111.55 o 
  -4   3   9      265.78      313.17     68.29 o 
  -3   3   9       61.42       39.23     23.61 o 
  -2   3   9      550.37      615.82     82.14 o 
  -1   3   9      356.46      386.22    100.65 o 
   0   3   9      613.72      755.94    157.23 o 
   1   3   9      919.03     1105.59    213.75 o 
   2   3   9      177.95       79.31    150.30 o 
   3   3   9      933.77      894.59     52.96 o 
   4   3   9      112.08       77.53    154.65 o 
  -6   4   9      146.71      140.20     82.78 o 
  -5   4   9     1956.34     1838.60     39.10 o 
  -4   4   9      318.20      285.30     64.86 o 
  -3   4   9     2848.28     2784.46     96.76 o 
  -2   4   9     8354.45     8424.50    182.89 o 
  -1   4   9     2884.09     2798.31     63.39 o 
   0   4   9     1738.59     1741.67    243.34 o 
   1   4   9      300.95      135.27    145.57 o 
   2   4   9     2172.08     2139.63    223.01 o 
   3   4   9       28.99      -10.78     47.37 o 
  -6   5   9      218.08      224.23     87.06 o 
  -5   5   9     1412.41     1583.87    211.36 o 
  -4   5   9      296.91      326.26     36.94 o 
  -3   5   9       48.95       40.45     35.28 o 
  -2   5   9     1396.32     1376.53    192.21 o 
  -1   5   9      967.44      953.47    146.55 o 
   0   5   9        6.12       19.91     48.05 o 
   1   5   9      529.86      511.07    103.57 o 
   2   5   9     1295.23     1193.06    108.51 o 
   3   5   9      550.54      458.50    211.70 o 
  -5   6   9     1145.42     1089.33    156.29 o 
  -4   6   9       23.24       36.80     33.34 o 
  -3   6   9     1598.22     1552.27    119.29 o 
  -2   6   9       28.14        8.23     50.44 o 
  -1   6   9      194.95      115.92     66.84 o 
   0   6   9     2655.34     2690.97     72.45 o 
   1   6   9      198.84      122.95     95.70 o 
   2   6   9      227.61      162.80     68.41 o 
  -5   7   9      176.82      116.06    113.31 o 
  -4   7   9     7487.98     7367.87    443.53 o 
  -3   7   9        1.24       51.94     64.25 o 
  -2   7   9      978.75      911.94    227.43 o 
  -1   7   9     5174.94     5124.54    125.75 o 
   0   7   9       53.47      105.67     86.16 o 
   1   7   9     1525.67     1391.04    189.22 o 
   2   7   9      686.90      768.54    387.75 o 
  -3   8   9     4353.16     4010.02    280.86 o 
  -2   8   9       40.59      -42.69    154.25 o 
  -1   8   9        2.73       28.74    104.08 o 
   0   8   9     2854.61     2810.02    333.99 o 
  -7   0  10    18074.46    17268.50   1021.35 o 
  -6   0  10     4981.64     5075.53    574.55 o 
  -5   0  10     4138.97     4129.89    147.42 o 
  -4   0  10     8623.36     8491.45    392.67 o 
  -3   0  10    10530.64    11309.53    292.65 o 
  -2   0  10     2568.34     2576.15     85.58 o 
  -1   0  10    10558.12    11231.21    399.75 o 
   0   0  10    18869.79    18415.29    773.59 o 
   1   0  10      162.68      164.00    109.37 o 
   2   0  10    10537.61     9360.83    698.46 o 
   3   0  10    18101.97    17295.48   1111.81 o 
   4   0  10     1746.29     1527.75    972.23 o 
  -7   1  10     3046.66     3147.21    400.89 o 
  -6   1  10    11884.55    11750.01    270.96 o 
  -5   1  10    14769.23    15018.00    320.60 o 
  -4   1  10     9468.74     9649.03    120.80 o 
  -3   1  10    21150.20    21470.63    355.36 o 
  -2   1  10    30845.49    30770.99    543.78 o 
  -1   1  10      184.16      188.32     37.76 o 
   0   1  10    23298.18    21617.82    586.23 o 
   1   1  10    24720.87    24451.29    872.64 o 
   2   1  10      245.11      198.72    136.27 o 
   3   1  10     8168.31     9396.77    548.39 o 
   4   1  10    13529.59    13643.80    861.78 o 
  -7   2  10    14128.08    12959.14    659.31 o 
  -6   2  10     7182.25     7348.29    225.70 o 
  -5   2  10     6367.10     6022.54    163.17 o 
  -4   2  10    28373.35    28583.03    384.74 o 
  -3   2  10     6450.19     6396.35    161.88 o 
  -2   2  10     4361.52     4304.05    135.93 o 
  -1   2  10    21418.34    22299.33    502.30 o 
   0   2  10    14319.38    14683.83    414.19 o 
   1   2  10      322.53      440.59    126.60 o 
   2   2  10    13565.63    12589.62    535.70 o 
   3   2  10     9978.85    10027.63    577.49 o 
  -7   3  10     2990.49     2836.01    176.40 o 
  -6   3  10    10847.80    10560.06    377.90 o 
  -5   3  10    28387.32    27909.39    545.82 o 
  -4   3  10     3304.44     3356.42    116.29 o 
  -3   3  10     8879.45     9004.68    122.41 o 
  -2   3  10    18636.91    17862.71    318.99 o 
  -1   3  10     1992.80     1991.05     55.58 o 
   0   3  10    10921.44    11917.62    463.16 o 
   1   3  10    20135.75    19765.45    613.04 o 
   2   3  10       61.45       68.03    132.12 o 
   3   3  10    10598.77    10338.16    506.19 o 
  -6   4  10     5397.32     5799.31    258.67 o 
  -5   4  10       39.53       54.19     31.02 o 
  -4   4  10    20964.21    20938.87    539.13 o 
  -3   4  10     5664.46     5972.14    256.49 o 
  -2   4  10      125.16      117.70     47.46 o 
  -1   4  10    40414.87    40110.99   1080.48 o 
   0   4  10     6223.66     6189.04    230.93 o 
   1   4  10     2170.38     1910.73    156.59 o 
   2   4  10    20312.78    21174.51    761.16 o 
   3   4  10     1039.62      931.38    118.85 o 
  -6   5  10     7478.72     7411.55    450.04 o 
  -5   5  10    14921.38    14244.77    782.01 o 
  -4   5  10        7.66       23.57     21.91 o 
  -3   5  10     7779.66     8060.89    255.87 o 
  -2   5  10    18330.30    17649.70    685.31 o 
  -1   5  10      396.69      307.24     57.39 o 
   0   5  10     9998.90     9910.52    327.05 o 
   1   5  10    17648.56    18613.62    419.36 o 
   2   5  10     2631.16     2528.90    315.21 o 
  -5   6  10      233.29      229.59     70.71 o 
  -4   6  10    25224.61    25805.01    480.34 o 
  -3   6  10    11281.00    11347.19    331.86 o 
  -2   6  10      896.13      755.81     60.20 o 
  -1   6  10    37969.33    34625.85   1159.48 o 
   0   6  10     2552.65     2575.41    131.78 o 
   1   6  10     1259.70     1144.80    222.67 o 
   2   6  10    14054.54    14059.65   1491.49 o 
  -4   7  10      124.08       96.59     91.10 o 
  -3   7  10     3303.84     3185.10    427.28 o 
  -2   7  10     4477.57     4443.99    167.14 o 
  -1   7  10       62.32       60.56     51.57 o 
   0   7  10     1221.01     1238.79    179.85 o 
   1   7  10     6603.78     7054.36    394.59 o 
  -3   8  10     5748.82     5831.05    354.81 o 
  -2   8  10      832.52      731.24    102.13 o 
  -1   8  10    14167.22    14096.55   1141.05 o 
  -7   1  11     1209.47      951.82    365.69 o 
  -6   1  11      126.97      137.55     40.16 o 
  -5   1  11     1082.79     1004.14     50.03 o 
  -4   1  11      961.24      891.93    112.48 o 
  -3   1  11      641.11      656.53     93.51 o 
  -2   1  11      133.75       91.02     48.61 o 
  -1   1  11        4.43       -2.94     29.46 o 
   0   1  11      985.29      853.42    170.99 o 
   1   1  11      202.20      -78.39    219.17 o 
   2   1  11       26.22      152.34    196.46 o 
   3   1  11     1371.51     1656.41    557.11 o 
  -7   2  11     2042.30     2095.52    193.05 o 
  -6   2  11        1.76       52.19     84.20 o 
  -5   2  11      141.23      124.39     30.42 o 
  -4   2  11     4432.66     4389.93    122.24 o 
  -3   2  11      832.99      752.03     94.01 o 
  -2   2  11       12.38       35.88     28.26 o 
  -1   2  11     2195.19     1972.55    140.11 o 
   0   2  11     1769.44     1952.80    447.95 o 
   1   2  11      220.78      105.13    195.01 o 
   2   2  11       33.80      -33.99     93.42 o 
   3   2  11       48.50      -32.15    254.21 o 
  -7   3  11     3999.78     4349.07    299.70 o 
  -6   3  11        4.97       38.49     35.67 o 
  -5   3  11      168.92      188.93     48.81 o 
  -4   3  11      955.92      959.45    110.36 o 
  -3   3  11      884.60      855.40    111.55 o 
  -2   3  11       52.14       64.37     28.52 o 
  -1   3  11      369.30      415.59     91.72 o 
   0   3  11       10.31      -72.90     60.65 o 
   1   3  11       48.58       64.52     63.43 o 
   2   3  11      262.17      162.87    146.92 o 
   3   3  11     1907.77     1996.24    282.85 o 
  -6   4  11       37.58      -19.46     57.99 o 
  -5   4  11      176.90      161.06     46.88 o 
  -4   4  11     5310.82     5534.59    138.77 o 
  -3   4  11      740.00      762.15     79.53 o 
  -2   4  11     2229.68     2041.28     92.53 o 
  -1   4  11     1507.76     1433.77     74.54 o 
   0   4  11     4405.07     4332.29    158.01 o 
   1   4  11     1593.59     1623.12     88.16 o 
   2   4  11      120.46       75.34     44.89 o 
  -6   5  11      102.30       77.90     80.83 o 
  -5   5  11       57.88       72.09     75.52 o 
  -4   5  11      298.55      288.90     70.59 o 
  -3   5  11      546.52      545.76    128.93 o 
  -2   5  11      591.54      551.47     45.90 o 
  -1   5  11      120.33      123.83     39.24 o 
   0   5  11     1337.73     1337.52    222.09 o 
   1   5  11     1628.19     1638.53    213.33 o 
   2   5  11      269.74      232.65    113.44 o 
  -5   6  11     2665.38     2613.54    144.53 o 
  -4   6  11     1081.36      984.72     87.43 o 
  -3   6  11       20.82        7.69     43.08 o 
  -2   6  11     3395.72     3197.12     85.76 o 
  -1   6  11      553.76      539.59    163.89 o 
   0   6  11        2.11       -6.33     47.53 o 
   1   6  11     2587.30     2674.51    306.11 o 
  -4   7  11      961.03      884.58    327.53 o 
  -3   7  11     2458.85     2310.90    237.04 o 
  -2   7  11        4.18       12.88     42.19 o 
  -1   7  11     3560.18     3419.42    221.09 o 
   0   7  11     1015.47      897.15    186.28 o 
  -7   0  12     4684.23     4452.14    385.93 o 
  -6   0  12     7613.60     7884.11    276.48 o 
  -5   0  12     5844.18     5862.35    172.76 o 
  -4   0  12     8214.62     8292.52    372.74 o 
  -3   0  12     6312.85     6790.49    261.92 o 
  -2   0  12    15889.42    15651.20    545.49 o 
  -1   0  12     2846.20     2719.96    152.33 o 
   0   0  12    12315.83    11820.31    726.26 o 
   1   0  12    20490.33    19550.55   1003.21 o 
   2   0  12     2340.08     1855.58    512.43 o 
   3   0  12    11600.12    12201.72   1060.63 o 
  -7   1  12    14016.34    14123.29    559.72 o 
  -6   1  12     5310.34     5510.79    155.52 o 
  -5   1  12    11884.60    11963.03    291.74 o 
  -4   1  12    40799.90    40708.96    847.93 o 
  -3   1  12     2612.21     2704.10     97.44 o 
  -2   1  12    13827.80    14348.76    355.87 o 
  -1   1  12    27943.84    28932.48    868.64 o 
   0   1  12       16.11     -113.42    162.00 o 
   1   1  12     9969.20    10094.44    633.58 o 
   2   1  12    13458.75    12865.45    742.06 o 
   3   1  12        8.36       55.57    181.91 o 
  -7   2  12      620.43      490.35    121.84 o 
  -6   2  12    14057.51    14473.81    425.00 o 
  -5   2  12     9919.67     9676.08    167.01 o 
  -4   2  12     2795.56     2885.81     75.69 o 
  -3   2  12    11169.97    11520.63    310.11 o 
  -2   2  12     9044.15     9479.50    293.99 o 
  -1   2  12     3391.20     3210.61    127.03 o 
   0   2  12    11103.46    11159.62    475.54 o 
   1   2  12    13236.44    13371.53    551.27 o 
   2   2  12      382.83      406.66    136.30 o 
  -6   3  12      158.70      158.08     40.49 o 
  -5   3  12     6546.84     6614.11    121.61 o 
  -4   3  12    18341.03    18122.78    419.26 o 
  -3   3  12     1503.74     1401.50     66.86 o 
  -2   3  12     9793.93     9686.27    258.15 o 
  -1   3  12    17559.26    16768.97    510.76 o 
   0   3  12      753.62      849.07     64.65 o 
   1   3  12    10432.05    11007.38    259.63 o 
   2   3  12    11103.67    12214.48    606.29 o 
  -6   4  12    14300.09    15289.56    980.50 o 
  -5   4  12     4998.07     5059.73    149.68 o 
  -4   4  12       17.18       17.58     24.51 o 
  -3   4  12    24265.55    24685.70    654.91 o 
  -2   4  12    12392.52    11685.11    277.98 o 
  -1   4  12     1547.64     1486.59     84.14 o 
   0   4  12    25742.32    25201.87    511.51 o 
   1   4  12     7156.61     7225.41    283.84 o 
   2   4  12     1432.60     1505.20    147.93 o 
  -5   5  12     4429.50     4461.53    217.49 o 
  -4   5  12    11605.03    11733.82    346.71 o 
  -3   5  12     2714.97     2639.72    117.02 o 
  -2   5  12     1938.47     1866.86     60.76 o 
  -1   5  12    10651.23    10414.37    224.49 o 
   0   5  12     5415.61     5070.93    214.92 o 
   1   5  12     8724.15     8858.18    436.80 o 
  -5   6  12     7529.06     7453.72    433.95 o 
  -4   6  12      356.83      346.68     38.71 o 
  -3   6  12    24476.29    26416.08    695.13 o 
  -2   6  12     3861.30     3801.21    191.26 o 
  -1   6  12     1905.17     1821.49    250.28 o 
   0   6  12    16227.81    13683.08   2539.81 o 
  -3   7  12       22.24       30.64     29.32 o 
  -2   7  12     4446.27     4536.81    284.56 o 
  -1   7  12     7388.74     6717.47    394.91 o 
  -6   1  13        4.98      -20.43     32.20 o 
  -5   1  13      163.97      152.66     48.37 o 
  -4   1  13     1695.72     1704.36     60.73 o 
  -3   1  13      540.28      515.75     50.05 o 
  -2   1  13     1124.10     1063.87     55.92 o 
  -1   1  13        2.33      -59.21     73.23 o 
   0   1  13      533.25      441.75    147.60 o 
   1   1  13        7.63      -76.86    248.68 o 
   2   1  13       93.95      257.31    205.64 o 
  -6   2  13     2331.65     2423.56    170.18 o 
  -5   2  13      244.68      231.99     52.08 o 
  -4   2  13      485.16      443.84     77.17 o 
  -3   2  13     2875.66     2868.99     88.60 o 
  -2   2  13     4923.58     5085.11    162.26 o 
  -1   2  13      938.32      824.38    141.80 o 
   0   2  13      297.69      276.46     78.43 o 
   1   2  13     1464.96     1351.49    208.17 o 
   2   2  13        6.53       88.90     80.78 o 
  -6   3  13      733.62      654.03     66.19 o 
  -5   3  13      179.64      228.08     85.18 o 
  -4   3  13      636.78      616.25     49.05 o 
  -3   3  13       93.88      100.52     38.12 o 
  -2   3  13      439.36      370.30     79.74 o 
  -1   3  13        0.27        6.56     74.87 o 
   0   3  13       95.17      137.58     57.12 o 
   1   3  13     4437.77     4420.55    279.37 o 
   2   3  13       30.43       59.45     51.24 o 
  -6   4  13     3839.40     3641.53    280.87 o 
  -5   4  13      305.02      226.70     47.19 o 
  -4   4  13     1330.68     1295.36    115.55 o 
  -3   4  13     2521.81     2401.82     72.66 o 
  -2   4  13      223.96      162.51     85.62 o 
  -1   4  13      373.00      364.59     96.21 o 
   0   4  13     1131.26      988.69    133.40 o 
   1   4  13      218.82       59.16    154.45 o 
  -5   5  13      232.23      224.26     81.93 o 
  -4   5  13       17.91       35.29     28.52 o 
  -3   5  13       90.72      139.27     74.43 o 
  -2   5  13      260.44      236.04    185.55 o 
  -1   5  13      176.17      237.16    132.73 o 
   0   5  13      371.53      228.39     92.51 o 
  -4   6  13     2447.00     2320.98    117.09 o 
  -3   6  13      494.12      434.82    173.64 o 
  -2   6  13       25.08       53.06     36.99 o 
  -1   6  13     1548.16     1444.25    424.74 o 
  -6   0  14     2610.68     2471.32    282.91 o 
  -5   0  14     6115.70     5666.31    200.13 o 
  -4   0  14    13023.08    13181.81    515.74 o 
  -3   0  14      377.20      326.07     84.72 o 
  -2   0  14    10612.65    11469.36    321.79 o 
  -1   0  14    16248.15    16128.38    632.43 o 
   0   0  14     1557.29     1897.43    876.04 o 
   1   0  14    29788.74    30540.81    521.37 o 
  -6   1  14    17168.04    17869.92    705.36 o 
  -5   1  14     2174.04     2147.80    152.17 o 
  -4   1  14    11108.65    10868.68    167.41 o 
  -3   1  14    24279.37    24030.69    453.77 o 
  -2   1  14     1029.89      924.26     35.90 o 
  -1   1  14     6757.68     6844.24    151.21 o 
   0   1  14    17620.61    18193.34    633.42 o 
   1   1  14       39.93       66.26     56.38 o 
  -6   2  14     1757.04     1612.66     86.66 o 
  -5   2  14     8753.69     8857.93    239.16 o 
  -4   2  14     9377.64     9868.64    311.32 o 
  -3   2  14     1068.81     1043.27     59.57 o 
  -2   2  14    14320.63    14862.32    511.17 o 
  -1   2  14     8828.67     9325.67    314.17 o 
   0   2  14      332.43      261.97    151.09 o 
   1   2  14    13543.36    13525.88    637.77 o 
  -6   3  14    10603.40    10389.16    371.53 o 
  -5   3  14     2583.59     2654.64    147.80 o 
  -4   3  14    11371.86    11083.05    295.33 o 
  -3   3  14    19940.97    19452.35    651.96 o 
  -2   3  14     2937.47     3002.23    110.48 o 
  -1   3  14    10269.49    10588.34    377.90 o 
   0   3  14    10853.80    10917.36    523.95 o 
   1   3  14     1873.14     1763.61    156.94 o 
  -5   4  14    15669.00    16739.86    589.47 o 
  -4   4  14     6624.59     6506.89    261.74 o 
  -3   4  14      642.13      686.67    104.57 o 
  -2   4  14    16783.10    16878.37    699.72 o 
  -1   4  14     2454.58     2448.27    266.82 o 
   0   4  14     1301.94     1131.83    148.67 o 
  -4   5  14     7239.98     7289.51    293.64 o 
  -3   5  14     6284.70     6074.83    354.76 o 
  -2   5  14     5815.71     5706.25    348.75 o 
  -1   5  14     6438.60     6000.34    355.12 o 
  -6   1  15       52.75       33.48     22.49 o 
  -5   1  15     1283.44     1212.61    108.05 o 
  -4   1  15       12.06       27.18     40.26 o 
  -3   1  15      272.91      198.94     35.93 o 
  -2   1  15      127.43      135.13     62.20 o 
  -1   1  15      651.21      753.59    128.88 o 
   0   1  15      724.46      665.40    113.71 o 
  -5   2  15     3010.34     2919.87    144.89 o 
  -4   2  15      238.07      201.04     78.69 o 
  -3   2  15      419.83      331.03    102.29 o 
  -2   2  15      413.55      377.79     96.21 o 
  -1   2  15       14.75      116.63    169.63 o 
   0   2  15        1.95       53.78     57.66 o 
  -5   3  15       90.90      111.73     26.11 o 
  -4   3  15      754.82      758.26     75.11 o 
  -3   3  15       70.68       78.79     47.26 o 
  -2   3  15     1138.63      903.59    133.71 o 
  -1   3  15     2593.88     2693.99    283.60 o 
   0   3  15      170.49      234.09     93.87 o 
  -4   4  15     1653.93     1624.18     96.70 o 
  -3   4  15      258.23      240.75     91.20 o 
  -2   4  15      116.09      124.84     77.24 o 
  -1   4  15      303.98      129.36     99.56 o 
  -3   5  15      238.34      227.61     90.53 o 
  -2   5  15      391.31      240.93    130.71 o 
  -5   0  16      182.77      228.08    118.03 o 
  -4   0  16    10090.10    10380.40    476.78 o 
  -3   0  16    13927.95    13960.66    660.81 o 
  -2   0  16       36.78       72.06     81.72 o 
  -1   0  16    15862.19    17120.88    959.87 o 
   0   0  16     8630.91     8565.97    493.23 o 
  -5   1  16    17797.96    17640.64    618.20 o 
  -4   1  16       20.07       73.89     28.15 o 
  -3   1  16     4805.16     4797.47    179.93 o 
  -2   1  16    19928.49    19916.17    782.32 o 
  -1   1  16      187.84      141.24     59.94 o 
  -5   2  16       22.63       39.92     30.17 o 
  -4   2  16     8882.43     9004.65    321.22 o 
  -3   2  16     9393.21     9716.06    387.60 o 
  -2   2  16      125.03      121.18     53.35 o 
  -1   2  16    12441.55    12966.57    626.23 o 
  -4   3  16     2124.24     2188.55    161.35 o 
  -3   3  16     6037.96     5700.73    438.49 o 
  -2   3  16    15210.37    14497.34    812.21 o 
  -1   3  16     2368.37     2544.18    167.97 o 
  -4   1  17        1.01        7.62     85.69 o 
  -3   1  17     1211.49     1251.41    102.62 o 
  -2   1  17      187.38      108.38     45.04 o 
  -3   2  17      199.55      164.22     56.22 o 
                                                 
